# Supplementary material for: Antibiofilm Effects of Modifying Polyvinylidene Fluoride Membranes with Polyethylenimine, Poly(acrylic acid) and Graphene Oxide
Source: Polymers (Basel). 2024 Dec 5;16(23):3418. doi: 10.3390/polym16233418 (PMC11644558; doi:10.3390/polym16233418)
Supplement: Supplementary file 1 [file polymers-16-03418-s001.zip]

Archive with 1 entries (1 files):
- polymers-3315134-supplementary.pdf
